# Supplementary material for: Comparative Efficacy of 14-Day Tegoprazan-Based Triple vs. 10-Day Tegoprazan-Based Concomitant Therapy for Helicobacter pylori Eradication
Source: J Pers Med. 2022 Nov 17;12(11):1918. doi: 10.3390/jpm12111918 (PMC9695183; doi:10.3390/jpm12111918)
Supplement: Supplementary file 1 [file jpm-12-01918-s001.zip]

Archive with 2 entries (2 files):
- 04. TAC14 vs TACM10-Table S1_revision (22.11.9).pdf
- Figure S1_revision(22.11.16).tif
